# Supplementary material for: Predictive Value of SLCO1B1 c.521T>C Polymorphism on Observed Changes in the Treatment of 1136 Statin-Users
Source: Genes (Basel). 2023 Feb 10;14(2):456. doi: 10.3390/genes14020456 (PMC9957000; doi:10.3390/genes14020456)
Supplement: Supplementary file 1 [file genes-14-00456-s001.zip]

Archive with 1 entries (1 files):
- genes-2192843-supplementary.pdf
